# Supplementary material for: Adipose-Derived Mesenchymal Stem Cells Inhibit JNK-Mediated Mitochondrial Retrograde Pathway to Alleviate Acetaminophen-Induced Liver Injury
Source: Antioxidants (Basel). 2023 Jan 9;12(1):158. doi: 10.3390/antiox12010158 (PMC9854665; doi:10.3390/antiox12010158)
Supplement: Supplementary file 1 [file antioxidants-12-00158-s001.zip]

Archive with 1 entries (1 files):
- antioxidants-2112681-supplementary.pdf
